# Supplementary material for: Intrathecal Morphine Versus Other Techniques for Postoperative Pain Management in the Context of Multimodal Analgesia: A Meta-Analysis
Source: Pharmaceuticals (Basel). 2025 Mar 31;18(4):512. doi: 10.3390/ph18040512 (PMC12030641; doi:10.3390/ph18040512)
Supplement: Supplementary file 1 [file pharmaceuticals-18-00512-s001.zip]

Archive with 15 entries (14 files):
- Sensitivity Analysis/
- Sensitivity Analysis/.DS_Store
- __MACOSX/Sensitivity Analysis/._.DS_Store
- Sensitivity Analysis/Figure S1.pdf
- __MACOSX/Sensitivity Analysis/._Figure S1.pdf
- Sensitivity Analysis/Figure S2.pdf
- __MACOSX/Sensitivity Analysis/._Figure S2.pdf
- Sensitivity Analysis/Figure S3.pdf
- __MACOSX/Sensitivity Analysis/._Figure S3.pdf
- Sensitivity Analysis/Figure S6.pdf
- __MACOSX/Sensitivity Analysis/._Figure S6.pdf
- Sensitivity Analysis/Figure S4.pdf
- __MACOSX/Sensitivity Analysis/._Figure S4.pdf
- Sensitivity Analysis/Figure S5.pdf
- __MACOSX/Sensitivity Analysis/._Figure S5.pdf
